# Supplementary material for: Traditional and Computational Screening of Non-Toxic Peptides and Approaches to Improving Selectivity
Source: Pharmaceuticals (Basel). 2022 Mar 8;15(3):323. doi: 10.3390/ph15030323 (PMC8953747; doi:10.3390/ph15030323)
Supplement: Supplementary file 1 [file pharmaceuticals-15-00323-s001.zip]

Archive with 1 entries (1 files):
- pharmaceuticals-1587070-supplementary.pdf
